# Supplementary material for: Prediction of Both E-Jet Printing Ejection Cycle Time and Droplet Diameter Based on Random Forest Regression
Source: Micromachines (Basel). 2023 Mar 8;14(3):623. doi: 10.3390/mi14030623 (PMC10056634; doi:10.3390/mi14030623)
Supplement: Supplementary file 1 [file micromachines-14-00623-s001.zip]

Archive with 1 entries (1 files):
- micromachines-2251093-supplementary.pdf
